# Supplementary material for: VBP15, a novel anti-inflammatory and membrane-stabilizer, improves muscular dystrophy without side effects
Source: EMBO Mol Med. 2013 Sep 9;5(10):1569–85. doi: 10.1002/emmm.201302621 (PMC3799580; doi:10.1002/emmm.201302621)
Supplement: Supplementary file 3 [file emmm0005-1569-SD3.txt]

EMBO MolecularMedicine  PeerReview ProcessFile- EMM-2013-02621
 
 
© EMBO 1 
 
 
 
 
VBP15,anovelanti-inflammatory and membrane-stabilizer,
improves muscular dystrophy without hormonal side effects
 
ChristopherR.Heier,JesseM.Damsker,QingYu,BlytheC.Dillingham,TonyHuynh,JackH.Van
derMeulen,ArpanaSali,Brittany K.Miller, Aditi Phadke, Luana Scheffer, James Quinn, Kathleen 
Tatem,SarahJordan,SherryDadgar,OlgaC.Rodriguez,ChrisAlbanese,MichaelCalhoun,Heather
Gordish,JyotiK.Jaiswal,EdwardM.Connor,JohnM.McCall,EricP.Hoffman,EricaK.M.
ReevesandKanneboyina Nagaraju 
 
Correspondingauthor:KanneboyinaNagaraju, GeorgeWashingtonUniversity
 
 
 
 
Review timeline: Submissiondate: 08 February 2013
 Accepted: 02 August2013
 
 
 
Editor: CélineCarret
 
 
TransactionReport:
 
 
 
NoPeerReview ProcessFileisavailablewiththisarticle,astheauthorshave chosen notto make the review 
processpublicin thiscase.
 
 
 
 
 
 
 
 
 
 
 
 
 
 
 
 
 
 
 
 
